# Supplementary material for: Effect of Exogenous and Endogenous Ectoine on Monascus Development, Metabolism, and Pigment Stability
Source: Foods. 2023 Aug 26;12(17):3217. doi: 10.3390/foods12173217 (PMC10486468; doi:10.3390/foods12173217)
Supplement: Supplementary file 1 [file foods-12-03217-s001.zip]

Archive with 1 entries (1 files):
- foods-2565309-supplementary.pdf
